# Supplementary material for: Metagenomic Next-Generation Sequencing for the Diagnosis of Infectious Uveitis: A Comprehensive Systematic Review
Source: Viruses. 2025 May 26;17(6):757. doi: 10.3390/v17060757 (PMC12197381; doi:10.3390/v17060757)
Supplement: Supplementary file 1 [file viruses-17-00757-s001.zip]

Archive with 1 entries (1 files):
- viruses-3624453-supplementary.pdf
